# Supplementary material for: Dietary fiber fermentation restores microbiome resilience to oxygen stress in a host-independent ex vivo model
Source: mBio. 2026 Feb 26;17(4):e03934-25. doi: 10.1128/mbio.03934-25 (PMC13059707; doi:10.1128/mbio.03934-25)
Supplement: Table S1 — SCFA concentrations. [file mbio.03934-25-s0001.xlsx]

## Sheet: Sheet1
Table S1: SCFA concentrations
SampleID	Treatment	Time (h)	Donor	Acetate (uM)	Propionate (uM)	Butyrate (uM)
20220317_1_076	Control	24	Donor 10	2.67393	0.673293	0.977895
20220317_1_077	Control	24	Donor 10	2.45725	0.670019	0.954005
20220317_1_078	Control	24	Donor 10	3.00062	0.793156	1.16098
20220317_1_079	Control	24	Donor 10	3.46507	1.00494	1.4837
20220317_1_080	Control	24	Donor 10	2.64984	0.733179	1.07584
20220317_2_035	Control	24	Donor 7	3.14608	1.83097	2.0796
20220317_2_036	Control	24	Donor 7	2.01065	1.12082	1.25086
20220317_2_037	Control	24	Donor 7	2.13831	0.979826	1.04298
20220317_2_038	Control	24	Donor 7	0.82917	0.399381	0.43406
20220317_2_039	Control	24	Donor 7	0.082073	0.0278107	0.0452944
20210922_2_119	Control	24	Donor 1	2.83138	0.627407	1.35328
20210922_2_120	Control	24	Donor 1	3.85418	0.839948	1.75377
20210922_2_121	Control	24	Donor 1	3.21768	0.730292	1.53157
20210922_2_122	Control	24	Donor 1	3.35623	0.761884	1.59853
20210922_2_123	Control	24	Donor 1	2.82954	0.633671	1.33427
20220317_1_086	Fiber-only	24	Donor 10	9.96236	2.6188	5.74517
20220317_1_087	Fiber-only	24	Donor 10	8.05038	2.33378	4.80637
20220317_1_088	Fiber-only	24	Donor 10	8.07329	2.17334	4.66335
20220317_1_089	Fiber-only	24	Donor 10	12.1075	3.47189	7.21588
20220317_1_090	Fiber-only	24	Donor 10	10.4317	3.11256	6.38922
20220317_2_045	Fiber-only	24	Donor 7	8.36424	4.94845	2.04935
20220317_2_046	Fiber-only	24	Donor 7	9.563	5.96283	2.59109
20220317_2_047	Fiber-only	24	Donor 7	9.68849	6.03408	2.47739
20220317_2_048	Fiber-only	24	Donor 7	0.847775	5.59884	2.17764
20220317_2_049	Fiber-only	24	Donor 7	9.47817	5.9712	2.47994
20210922_2_129	Fiber-only	24	Donor 1	14.9392	1.749	2.35171
20210922_2_130	Fiber-only	24	Donor 1	15.4442	1.80071	2.35733
20210922_2_131	Fiber-only	24	Donor 1	15.3521	1.92048	2.5315
20210922_2_132	Fiber-only	24	Donor 1	13.9185	1.63869	2.24294
20210922_2_133	Fiber-only	24	Donor 1	14.8691	1.8583	2.53161
20220317_1_081	Oxygen-only	24	Donor 10	2.40912	0.47879	0.348278
20220317_1_082	Oxygen-only	24	Donor 10	2.34875	0.475704	0.341671
20220317_1_083	Oxygen-only	24	Donor 10	2.09928	0.382551	0.278678
20220317_1_084	Oxygen-only	24	Donor 10	1.8031	0.363258	0.255071
20220317_1_085	Oxygen-only	24	Donor 10	1.54879	0.309579	0.204039
20220317_2_040	Oxygen-only	24	Donor 7	0.580567	0.176851	0.0689533
20220317_2_041	Oxygen-only	24	Donor 7	0.894178	0.36617	0.21348
20220317_2_042	Oxygen-only	24	Donor 7	0.925486	0.322657	0.191599
20220317_2_043	Oxygen-only	24	Donor 7	0.937082	0.394461	0.239481
20220317_2_044	Oxygen-only	24	Donor 7	0.805587	0.310648	0.197291
20210922_2_124	Oxygen-only	24	Donor 1	1.32859	-0.0170893	0.83163
20210922_2_125	Oxygen-only	24	Donor 1	1.46319	-0.00177358	0.653652
20210922_2_126	Oxygen-only	24	Donor 1	1.64457	0.0101945	0.687858
20210922_2_127	Oxygen-only	24	Donor 1	1.14184	-0.0246709	0.564983
20210922_2_128	Oxygen-only	24	Donor 1	1.49422	0.53144	0.371578
20220317_1_091	Oxygen+Fiber	24	Donor 10	8.71682	3.12181	6.92099
20220317_1_092	Oxygen+Fiber	24	Donor 10	10.4067	3.73097	7.44857
20220317_1_093	Oxygen+Fiber	24	Donor 10	6.03091	2.2082	4.79248
20220317_1_094	Oxygen+Fiber	24	Donor 10	8.46352	2.84476	5.73096
20220317_1_095	Oxygen+Fiber	24	Donor 10	13.1608	4.73114	9.32422
20220317_2_050	Oxygen+Fiber	24	Donor 7	12.5422	4.49059	0.87092
20220317_2_051	Oxygen+Fiber	24	Donor 7	13.4669	4.79828	0.968638
20220317_2_052	Oxygen+Fiber	24	Donor 7	11.9654	3.83654	0.681316
20220317_2_053	Oxygen+Fiber	24	Donor 7	12.0997	4.1015	0.847149
20220317_2_054	Oxygen+Fiber	24	Donor 7	14.5425	4.57775	1.01882
20210922_2_134	Oxygen+Fiber	24	Donor 1	12.9041	0.555512	0.710108
20210922_2_135	Oxygen+Fiber	24	Donor 1	13.7529	0.663273	0.837754
20210922_2_136	Oxygen+Fiber	24	Donor 1	12.9796	0.602657	0.786619
20210922_2_137	Oxygen+Fiber	24	Donor 1	13.4215	0.596495	0.774515
20210922_2_138	Oxygen+Fiber	24	Donor 1	13.7514	0.613931	0.790629
